# Supplementary material for: Smartphone-Based High-Throughput Fluorimetric Assay for Histidine Quantification in Human Urine Using 96-Well Plates
Source: Molecules. 2023 Aug 23;28(17):6205. doi: 10.3390/molecules28176205 (PMC10488697; doi:10.3390/molecules28176205)
Supplement: Supplementary file 1 [file molecules-28-06205-s001.zip]

Archive with 1 entries (1 files):
- molecules-2575806-supplementary.pdf
